# Supplementary material for: Waning Humoral Response after COVID-19 mRNA Vaccination in Maintenance Dialysis Patients and Recovery after a Complementary Third Dose
Source: Vaccines (Basel). 2022 Mar 11;10(3):433. doi: 10.3390/vaccines10030433 (PMC8950255; doi:10.3390/vaccines10030433)
Supplement: Supplementary file 1 [file vaccines-10-00433-s001.zip]

Archive with 1 entries (1 files):
- vaccines-1603181-supplementary.pdf
